# Supplementary material for: Genome wide analysis of gene expression changes in skin from patients with type 2 diabetes
Source: PLoS One. 2020 Feb 21;15(2):e0225267. doi: 10.1371/journal.pone.0225267 (PMC7034863; doi:10.1371/journal.pone.0225267)
Supplement: S1 Table — (XLSX) [file pone.0225267.s002.xlsx]

## Sheet: deseq2_kallisto_TypeIIDiabetic_
Differential gene expression of diabetic group to control group (diabetic/control)
map1	map2	baseMean	log2FoldChange	lfcSE	stat	pvalue	padj	fold change	SE	-log10(padj)
ENSG00000114638.7	UPK1B	67.0908	8.97578	1.79521	4.99985	5.74e-07	3.01e-05	503.477	3.47066	4.52143
ENSG00000138448.11	ITGAV	405.667	4.21164	0.912245	4.61679	3.9e-06	0.000174333	18.5281	1.88197	3.75862
ENSG00000091136.13	LAMB1	111.129	2.52698	0.810433	3.11806	0.00182046	0.0241936	5.76364	1.75374	1.6163
ENSG00000144668.11	ITGA9	58.1365	-2.78784	0.985186	-2.82976	0.00465833	0.0472958	0.144803	1.97957	1.32518
ENSG00000005884.17	ITGA3	134.958	-2.88072	0.948857	-3.03599	0.00239745	0.0299111	0.135774	1.93034	1.52417
ENSG00000072071.16	ADGRL1	79.3882	-3.65685	1.21238	-3.01626	0.0025591	0.0308776	0.0792827	2.31719	1.51036
ENSG00000168028.13	RPSA	3137.29	-3.86328	1.26379	-3.05689	0.00223647	0.0284839	0.0687128	2.40126	1.5454
ENSG00000110799.13	VWF	859.975	-3.61374	1.04566	-3.45596	0.000548347	0.0115822	0.0816876	2.0643	1.93621
ENSG00000143933.16	CALM2	131.928	3.66495	1.03051	3.55646	0.000375891	0.00891943	12.6841	2.04274	2.04966
ENSG00000115808.11	STRN	62.7596	3.50712	1.22338	2.86675	0.0041471	0.0442196	11.3697	2.33493	1.35438
ENSG00000198838.13	RYR3	119.087	-3.6754	1.1857	-3.09977	0.00193669	0.0255531	0.0782697	2.27474	1.59256
ENSG00000156113.21	KCNMA1	72.0436	-5.92422	2.00126	-2.96024	0.00307401	0.035017	0.0164677	4.00351	1.45572
ENSG00000035664.11	DAPK2	499.614	-3.59981	1.14662	-3.13948	0.00169246	0.0235486	0.0824803	2.21395	1.62804
ENSG00000137225.12	CAPN11	208.414	12.0842	2.07181	5.83268	5.45e-09	4.35e-07	4342.2	4.20414	6.36151
ENSG00000006788.12	MYH13	94.5336	11.9215	3.29657	3.61632	0.00029882	0.0074059	3878.98	9.82578	2.13042
ENSG00000162571.13	TTLL10	179.76	11.8895	2.0034	5.93468	2.94e-09	2.57e-07	3794.06	4.00943	6.59007
ENSG00000101162.3	TUBB1	59.1439	11.0068	3.29169	3.34382	0.000826337	0.0150841	2057.72	9.79262	1.82148
ENSG00000163913.11	IFT122	198.041	5.2692	1.12364	4.68939	2.74e-06	0.000125641	38.5644	2.17897	3.90087
ENSG00000159023.19	EPB41	105.106	3.94294	1.31233	3.00454	0.00265987	0.0310822	15.3795	2.48342	1.50749
ENSG00000198142.4	SOWAHC	145.969	3.65422	1.08731	3.36078	0.000777222	0.0145452	12.5901	2.12478	1.83728
ENSG00000204843.12	DCTN1	91.5121	3.39443	1.00729	3.36984	0.000752107	0.0142202	10.5154	2.01014	1.84709
ENSG00000143549.19	TPM3	131.725	3.3103	1.01024	3.27676	0.00105007	0.0175201	9.91975	2.01424	1.75646
ENSG00000069020.18	MAST4	81.2496	2.88688	0.960872	3.00444	0.00266073	0.0310822	7.39669	1.94649	1.50749
ENSG00000142347.16	MYO1F	57.3368	-2.93958	1.01676	-2.89111	0.00383888	0.041725	0.130347	2.02338	1.3796
ENSG00000183486.12	MX2	81.5818	-3.44055	1.03796	-3.31473	0.000917331	0.0162588	0.0921066	2.05332	1.78891
ENSG00000075624.13	ACTB	3736.84	-3.75408	0.90801	-4.13441	3.56e-05	0.00127975	0.0741153	1.87646	2.89288
ENSG00000047849.21	MAP4	1995.82	-4.80924	1.12204	-4.28616	1.82e-05	0.000740887	0.0356677	2.17654	3.13025
ENSG00000174718.11	KIAA1551	93.9857	3.61161	1.14956	3.14173	0.0016795	0.0235486	12.2237	2.21846	1.62804
ENSG00000136352.17	NKX2-1	106.284	29.1556	3.30341	8.82592	1.09e-18	4.58e-16	5.98029e+08	9.87246	15.3391
ENSG00000216671.6	CCNYL3	73.9791	28.6387	3.29301	8.69682	3.41e-18	6.96e-16	4.17932e+08	9.80154	15.1574
ENSG00000100625.8	SIX4	78.1019	9.55795	1.74485	5.4778	4.31e-08	2.93e-06	753.753	3.3516	5.53313
ENSG00000198870.7	STKLD1	136.08	9.2481	1.40222	6.59535	4.24e-11	4.1e-09	608.071	2.64307	8.38722
ENSG00000170954.11	ZNF415	79.0977	8.84148	1.72446	5.12709	2.94e-07	1.59e-05	458.722	3.30457	4.7986
ENSG00000075131.9	TIPIN	84.558	8.60328	1.61386	5.33086	9.77e-08	5.78e-06	388.907	3.0607	5.23807
ENSG00000118507.15	AKAP7	74.001	6.62322	1.82051	3.63811	0.000274647	0.00709441	98.5795	3.53206	2.14908
ENSG00000161298.16	ZNF382	157.794	5.71487	1.2023	4.75328	2e-06	9.66e-05	52.5226	2.30106	4.01502
ENSG00000068024.16	HDAC4	181.908	5.26959	1.09533	4.81096	1.5e-06	7.45e-05	38.5748	2.13662	4.12784
ENSG00000135365.15	PHF21A	173.588	4.9402	1.20449	4.10148	4.11e-05	0.00142051	30.7007	2.30456	2.84756
ENSG00000156650.12	KAT6B	248.597	4.9184	1.12857	4.35807	1.31e-05	0.000546927	30.2402	2.18642	3.26207
ENSG00000066654.13	THUMPD1	269.898	4.53068	1.11564	4.06107	4.88e-05	0.00158902	23.1138	2.16691	2.79887
ENSG00000113648.16	H2AFY	840.78	4.47791	1.3807	3.24321	0.00118192	0.0191603	22.2836	2.60396	1.7176
ENSG00000146414.15	SHPRH	123.901	4.31392	1.27372	3.38687	0.000706943	0.0138745	19.8893	2.41784	1.85778
ENSG00000064393.15	HIPK2	210.336	3.9328	1.01445	3.87679	0.000105842	0.00313089	15.2719	2.02013	2.50433
ENSG00000227268.3	KLLN	329.096	3.73989	1.21846	3.06936	0.00214515	0.0277056	13.3604	2.32698	1.55743
ENSG00000087266.15	SH3BP2	468.95	-3.11246	0.880507	-3.53485	0.000408001	0.00914625	0.115626	1.84102	2.03876
ENSG00000103994.16	ZNF106	976.231	-3.44921	1.08449	-3.18048	0.00147032	0.0221029	0.0915555	2.12063	1.65555
ENSG00000056586.15	RC3H2	239.24	-3.60389	1.04416	-3.45147	0.000557542	0.0116197	0.0822471	2.06217	1.93481
ENSG00000106009.15	BRAT1	125.157	-3.78419	1.21214	-3.1219	0.00179686	0.0240543	0.0725846	2.31681	1.61881
ENSG00000130816.14	DNMT1	1978.95	-3.91381	1.27733	-3.06405	0.00218359	0.0280049	0.0663478	2.4239	1.55277
ENSG00000163848.19	ZNF148	299.507	-3.93168	1.22701	-3.20427	0.00135407	0.0208216	0.0655308	2.34082	1.68149
ENSG00000019485.12	PRDM11	87.3009	-3.94218	1.14911	-3.43064	0.000602163	0.0124086	0.0650556	2.21777	1.90628
ENSG00000281490.1	CICP14	145.58	-4.04754	1.40024	-2.89061	0.00384489	0.041725	0.0604739	2.63945	1.3796
ENSG00000267680.5	ZNF224	550.523	-4.46824	1.35639	-3.29422	0.000986955	0.0169166	0.0451778	2.56044	1.77169
ENSG00000152495.10	CAMK4	138.482	-5.832	1.76227	-3.30937	0.00093507	0.0163326	0.0175547	3.39231	1.78695
ENSG00000121903.14	ZSCAN20	69.072	7.80811	1.75015	4.46138	8.14e-06	0.000355591	224.117	3.36395	3.44905
ENSG00000129933.20	MAU2	76.3082	2.58275	0.873903	2.95542	0.0031224	0.0353487	5.99082	1.83261	1.45163
ENSG00000143390.17	RFX5	71.9029	4.00373	1.22289	3.274	0.00106038	0.0175201	16.0414	2.33413	1.75646
ENSG00000164808.16	SPIDR	99.2603	3.78379	1.12934	3.35044	0.00080683	0.0149467	13.7732	2.18759	1.82545
ENSG00000166012.15	TAF1D	124.267	2.82694	0.982657	2.87683	0.00401687	0.0430815	7.09569	1.9761	1.36571
ENSG00000104529.17	EEF1D	80.3203	2.76121	0.972058	2.84058	0.00450311	0.0464295	6.77965	1.96164	1.33321
ENSG00000081665.13	ZNF506	110.209	-2.35084	0.833028	-2.82204	0.00477192	0.0480862	0.196032	1.78142	1.31798
ENSG00000188827.10	SLX4	97.3626	4.5325	1.36797	3.31331	0.000921984	0.0162588	23.143	2.58107	1.78891
ENSG00000115947.13	ORC4	799.041	4.2903	1.40734	3.04852	0.00229972	0.0290875	19.5663	2.65247	1.53629
ENSG00000135945.9	REV1	94.5321	3.86813	1.21594	3.18119	0.00146672	0.0221029	14.6024	2.32292	1.65555
ENSG00000068489.12	PRR11	94.6589	3.87681	1.29857	2.98544	0.00283173	0.0326628	14.6905	2.45985	1.48595
ENSG00000115598.9	IL1RL2	196.146	10.568	1.80035	5.86998	4.36e-09	3.63e-07	1518.05	3.48304	6.44009
ENSG00000056972.18	TRAF3IP2	106.985	3.3738	1.11355	3.02977	0.00244737	0.0302504	10.3661	2.16377	1.51927
ENSG00000177663.13	IL17RA	85.7829	2.98864	0.933218	3.20251	0.00136237	0.0208216	7.93724	1.90953	1.68149
ENSG00000144802.11	NFKBIZ	1202.28	-4.05101	1.28158	-3.16095	0.00157253	0.0227888	0.0603289	2.43105	1.64228
ENSG00000233922.2	AL133493.2	82.218	3.75588	1.22212	3.07326	0.00211736	0.0275408	13.5093	2.33289	1.56002
ENSG00000163597.14	SNHG16	265.565	3.53345	1.00066	3.53112	0.000413801	0.00914625	11.5791	2.00092	2.03876
ENSG00000223525.1	RABGAP1L-IT1	72.8054	-3.21047	1.02275	-3.13906	0.00169488	0.0235486	0.108032	2.03178	1.62804
ENSG00000246366.6	LACTB2-AS1	85.3908	-3.47256	1.17994	-2.94299	0.00325059	0.0363511	0.0900856	2.26568	1.43948
ENSG00000203356.2	LINC01562	843.605	-5.40867	1.28799	-4.1993	2.68e-05	0.00102297	0.0235411	2.44188	2.99014
ENSG00000281383.1	CH507-513H4.5	1825.71	-5.62058	1.87817	-2.99259	0.00276624	0.0321094	0.0203253	3.67608	1.49337
ENSG00000222005.8	LINC01118	57.6825	-11.8127	2.86679	-4.12051	3.78e-05	0.00133328	0.000277993	7.29443	2.87508
ENSG00000249378.5	LINC01060	334.612	30	3.29417	9.10701	8.47e-20	1.55e-16	1073741824	9.80941	15.8097
ENSG00000267489.3	CTC-360P9.4	100.454	12.3862	3.29292	3.76146	0.000168926	0.00462403	5353.18	9.80094	2.33498
ENSG00000114805.16	PLCH1	183.677	13.3623	3.29241	4.05851	4.94e-05	0.00158902	10530.5	9.79745	2.79887
ENSG00000152779.13	SLC16A12	108.124	10.1781	1.31587	7.73488	1.03e-14	1.12e-12	1158.54	2.48952	11.9508
ENSG00000076641.4	PAG1	136.139	4.67725	1.32701	3.52466	0.000424019	0.00925775	25.5854	2.50881	2.03349
ENSG00000132549.18	VPS13B	509.164	3.50558	1.04883	3.34236	0.000830693	0.0150841	11.3576	2.06886	1.82148
ENSG00000102934.9	PLLP	81.7764	2.99668	0.99015	3.02649	0.00247413	0.0302504	7.9816	1.98639	1.51927
ENSG00000105971.14	CAV2	83.2062	2.95935	1.05312	2.81009	0.00495282	0.0493666	7.77771	2.07501	1.30657
ENSG00000011105.11	TSPAN9	63.2689	-2.80596	0.956618	-2.93321	0.00335476	0.0372887	0.142995	1.94076	1.42842
ENSG00000012232.8	EXTL3	250.852	-3.5067	1.24714	-2.81179	0.0049267	0.0493666	0.0879791	2.37371	1.30657
ENSG00000130787.13	HIP1R	264.113	-4.64985	1.11347	-4.17602	2.97e-05	0.00111034	0.039834	2.16365	2.95454
ENSG00000215717.5	TMEM167B	70.3065	3.94835	1.16101	3.40079	0.000671922	0.0135418	15.4374	2.23614	1.86832
ENSG00000138600.9	SPPL2A	1481.04	-4.54528	1.19072	-3.81725	0.00013495	0.00380766	0.0428287	2.28267	2.41934
ENSG00000168807.16	SNTB2	529.773	-3.74811	1.18068	-3.17452	0.00150082	0.022185	0.0744229	2.26684	1.65394
ENSG00000250587.2	HPRT1P2	109.237	29.1917	3.30339	8.83687	9.84e-19	4.58e-16	6.13144e+08	9.87234	15.3391
ENSG00000170777.10	TPD52L3	100.38	29.0673	3.30345	8.7991	1.38e-18	4.58e-16	5.62528e+08	9.87271	15.3391
ENSG00000138078.15	PREPL	126.844	4.62429	1.15399	4.00722	6.14e-05	0.00187791	24.6632	2.22528	2.72633
ENSG00000144366.15	GULP1	63.8411	4.5724	1.30715	3.49799	0.000468779	0.0101146	23.792	2.47453	1.99505
ENSG00000079950.13	STX7	415.923	4.53007	1.20084	3.7724	0.000161682	0.00449279	23.1039	2.29874	2.34748
ENSG00000140350.15	ANP32A	68.0853	4.20185	1.30914	3.20963	0.00132907	0.0208216	18.4028	2.47794	1.68149
ENSG00000103888.15	CEMIP	171.338	4.16618	1.17678	3.54031	0.000399659	0.00914625	17.9534	2.26072	2.03876
ENSG00000101966.12	XIAP	118.369	3.81184	1.16392	3.275	0.00105663	0.0175201	14.0436	2.24066	1.75646
ENSG00000173482.16	PTPRM	90.7128	3.74096	1.03131	3.62737	0.000286321	0.00719333	13.3703	2.04389	2.14307
ENSG00000131370.15	SH3BP5	70.2138	3.65657	1.16848	3.12934	0.001752	0.0239098	12.6107	2.24775	1.62142
ENSG00000119912.15	IDE	90.2043	3.55536	1.16777	3.04458	0.00233009	0.0292697	11.7562	2.24664	1.53358
ENSG00000155254.12	MARVELD1	69.3182	3.48318	1.15176	3.02422	0.00249271	0.0302757	11.1826	2.22185	1.51891
ENSG00000115825.9	PRKD3	139.099	3.24776	1.02377	3.17236	0.00151206	0.022185	9.49891	2.03322	1.65394
ENSG00000110013.12	SIAE	80.9376	3.19948	1.07321	2.98122	0.00287104	0.0329092	9.18625	2.10411	1.48268
ENSG00000144747.15	TMF1	62.233	3.18053	0.940332	3.38235	0.000718692	0.0138745	9.06639	1.91897	1.85778
ENSG00000183208.12	GDPGP1	61.8257	3.16423	1.11505	2.83776	0.0045431	0.0465478	8.96457	2.16602	1.3321
ENSG00000076513.16	ANKRD13A	78.9506	2.86547	0.867502	3.30313	0.000956125	0.0165428	7.28774	1.8245	1.78139
ENSG00000109046.14	WSB1	159.67	2.76863	0.812025	3.40953	0.000650739	0.0132606	6.81458	1.75567	1.87744
ENSG00000066427.21	ATXN3	381.663	2.60548	0.730568	3.56637	0.00036196	0.00873468	6.08592	1.65929	2.05875
ENSG00000133138.19	TBC1D8B	89.9113	2.17857	0.766775	2.84121	0.00449425	0.0464295	4.52705	1.70146	1.33321
ENSG00000198625.12	MDM4	139.781	2.13075	0.682403	3.12242	0.00179369	0.0240543	4.37945	1.60481	1.61881
ENSG00000112096.16	SOD2	2128.48	-2.20325	0.733334	-3.00443	0.0026608	0.0310822	0.217148	1.66248	1.50749
ENSG00000197756.9	RPL37A	149.684	-2.91382	1.02994	-2.82911	0.00466769	0.0472958	0.132695	2.04194	1.32518
ENSG00000050820.16	BCAR1	121.765	-2.96339	1.04332	-2.84036	0.00450625	0.0464295	0.128212	2.06096	1.33321
ENSG00000168014.16	C2CD3	145.441	-3.00109	0.88709	-3.38308	0.000716791	0.0138745	0.124905	1.84944	1.85778
ENSG00000132849.19	PATJ	413.296	-3.11281	1.03571	-3.00547	0.00265167	0.0310822	0.115598	2.05013	1.50749
ENSG00000074181.8	NOTCH3	679.031	-3.12614	0.776163	-4.02768	5.63e-05	0.00178118	0.114535	1.71257	2.74929
ENSG00000135018.13	UBQLN1	118.763	-3.17369	1.0538	-3.01166	0.00259821	0.0310822	0.110821	2.07599	1.50749
ENSG00000178809.11	TRIM73	80.8751	-3.20106	1.01302	-3.15993	0.00157807	0.0227888	0.108739	2.01813	1.64228
ENSG00000121716.19	PILRB	87.1453	-3.24836	1.01349	-3.20513	0.00135004	0.0208216	0.105232	2.01879	1.68149
ENSG00000166377.19	ATP9B	852.647	-3.31951	1.02421	-3.24103	0.00119099	0.0191603	0.100168	2.03385	1.7176
ENSG00000162885.12	B3GALNT2	62.586	-3.35364	1.07095	-3.13145	0.00173943	0.0239098	0.0978259	2.10082	1.62142
ENSG00000128309.16	MPST	72.9209	-3.38417	1.06536	-3.17655	0.0014904	0.022185	0.0957774	2.09269	1.65394
ENSG00000110911.14	SLC11A2	145.859	-3.38696	1.05569	-3.20828	0.00133533	0.0208216	0.0955926	2.07872	1.68149
ENSG00000123384.13	LRP1	11542.1	-3.56066	1.03045	-3.45542	0.000549428	0.0115822	0.0847491	2.04267	1.93621
ENSG00000116017.10	ARID3A	152.625	-3.7275	1.12452	-3.31473	0.000917312	0.0162588	0.0754939	2.1803	1.78891
ENSG00000117298.14	ECE1	234.195	-3.86222	1.03234	-3.74122	0.000183131	0.00493916	0.0687632	2.04534	2.30635
ENSG00000137812.19	CASC5	84.3176	-4.69022	1.48876	-3.15043	0.00163032	0.0233594	0.0387349	2.80647	1.63154
ENSG00000119778.14	ATAD2B	2050.49	-4.98608	1.22535	-4.06911	4.72e-05	0.00158902	0.0315529	2.33812	2.79887
ENSG00000167676.4	PLIN4	311.301	-5.2367	0.965769	-5.42231	5.88e-08	3.85e-06	0.0265213	1.9531	5.41454
ENSG00000204427.11	ABHD16A	2701.65	-6.44892	1.68427	-3.8289	0.000128718	0.00368857	0.0114468	3.21379	2.43314
ENSG00000224783.1	MIPEPP2	73.8087	28.3373	3.30368	8.57747	9.7e-18	1.19e-15	3.39128e+08	9.87434	14.9245
ENSG00000171109.18	MFN1	116.07	4.35165	1.22442	3.55405	0.000379343	0.00891943	20.4163	2.33661	2.04966
ENSG00000182768.8	NGRN	1530.24	4.23005	1.18057	3.58306	0.00033959	0.00830412	18.766	2.26666	2.08071
ENSG00000073578.16	SDHA	188.125	2.97226	0.926627	3.20761	0.00133844	0.0208216	7.84763	1.90083	1.68149
ENSG00000198727.2	MT-CYB	424.783	2.95014	0.726798	4.0591	4.93e-05	0.00158902	7.72827	1.65496	2.79887
ENSG00000051620.10	HEBP2	222.305	-4.20793	1.34524	-3.128	0.00175999	0.0239098	0.0541113	2.54073	1.62142
ENSG00000172840.6	PDP2	127.175	3.85905	1.32958	2.90246	0.00370248	0.0406607	14.5107	2.51329	1.39082
ENSG00000279490.1	CTD-2576D5.1	109.843	10.3492	1.87018	5.53377	3.13e-08	2.21e-06	1304.38	3.65578	5.65561
ENSG00000280837.1	CPS1-IT1	70.8563	28.5986	3.30372	8.65649	4.87e-18	7.44e-16	4.06483e+08	9.8746	15.1284
ENSG00000224807.5	DUX4L9	88.5704	28.8978	3.30353	8.74754	2.18e-18	5e-16	5.00159e+08	9.87331	15.301
ENSG00000235227.1	VN1R38P	64.9516	28.4214	3.30381	8.60263	7.79e-18	1.1e-15	3.59504e+08	9.87517	14.9586
ENSG00000268884.1	CTD-2550O8.7	73.8087	28.3373	3.30368	8.57747	9.7e-18	1.19e-15	3.39128e+08	9.87434	14.9245
ENSG00000257844.1	KRT90P	62.0142	13.2194	3.3038	4.00127	6.3e-05	0.00189423	9537.57	9.87515	2.72257
ENSG00000197475.11	ADAM3A	80.2849	8.80423	1.65074	5.33351	9.63e-08	5.78e-06	447.031	3.13994	5.23807
ENSG00000264113.2	RN7SL784P	88.7319	4.48043	1.26725	3.53556	0.000406912	0.00914625	22.3226	2.40702	2.03876
ENSG00000237296.9	SMG1P1	2880.08	-3.44192	1.04829	-3.28338	0.0010257	0.0174178	0.0920191	2.06807	1.75901
ENSG00000276141.4	WHAMMP3	108.039	-4.00244	1.27219	-3.14609	0.00165467	0.0235246	0.0623945	2.41528	1.62848
ENSG00000224023.10	FLJ37035	181.415	15.5331	3.30301	4.70273	2.57e-06	0.000120717	47418	9.8697	3.91823
ENSG00000234497.5	ERICH3-AS1	445.479	14.5489	2.00063	7.27214	3.54e-13	3.61e-11	23968.6	4.00175	10.4425
ENSG00000230066.5	FAM197Y3	346.769	14.2827	2.87423	4.96924	6.72e-07	3.42e-05	19930.8	7.3321	4.46597
ENSG00000232104.3	RFX3-AS1	111.33	9.41061	1.81766	5.17732	2.25e-07	1.25e-05	680.575	3.52509	4.90309
ENSG00000170919.15	TPT1-AS1	108.817	3.55698	1.09478	3.24903	0.00115799	0.0189621	11.7695	2.13581	1.72211
ENSG00000269900.3	RMRP	81.0051	2.85137	0.98136	2.90553	0.00366632	0.0405062	7.21685	1.97433	1.39248
ENSG00000279217.1	CTA-212A2.3	141.4	2.27746	0.740955	3.07368	0.00211434	0.0275408	4.84824	1.67128	1.56002
ENSG00000260942.1	CAPN10-AS1	70.5899	4.17	1.08843	3.83121	0.000127517	0.00368857	18.001	2.12643	2.43314
ENSG00000188529.14	SRSF10	156.845	3.35266	0.922671	3.63364	0.000279448	0.00711817	10.2153	1.89562	2.14763
ENSG00000111676.14	ATN1	117.83	3.0305	1.05265	2.87892	0.00399043	0.0430497	8.17093	2.07434	1.36603
ENSG00000125944.18	HNRNPR	101.17	2.9765	1.04648	2.84431	0.00445084	0.0464295	7.87073	2.06548	1.33321
ENSG00000109917.10	ZPR1	161.668	2.70409	0.949415	2.84816	0.00439726	0.0463481	6.51646	1.93109	1.33397
ENSG00000126653.16	NSRP1	160.833	-3.11697	1.05854	-2.9446	0.00323373	0.0363511	0.115266	2.08282	1.43948
ENSG00000134905.16	CARS2	118.436	-3.63772	1.07908	-3.37112	0.000748621	0.0142202	0.0803408	2.11269	1.84709
ENSG00000130764.9	LRRC47	228.39	-3.66848	1.2878	-2.84864	0.0043907	0.0463481	0.0786464	2.44156	1.33397
ENSG00000150990.7	DHX37	114.297	4.84889	1.32088	3.67094	0.00024166	0.00633149	28.8178	2.49819	2.19849
ENSG00000234141.1	AC009473.1	70.8563	28.5986	3.30372	8.65649	4.87e-18	7.44e-16	4.06483e+08	9.8746	15.1284
ENSG00000224881.1	AC068279.3	70.8663	13.9768	3.30372	4.23062	2.33e-05	0.000929133	16122.7	9.87459	3.03192
ENSG00000275236.1	AC009120.11	60.4304	7.52871	1.43685	5.23974	1.61e-07	9.22e-06	184.657	2.70729	5.03527
ENSG00000283157.1	RP11-85M22.1	115.142	29.192	3.30336	8.83707	9.83e-19	4.58e-16	6.13312e+08	9.87213	15.3391
ENSG00000280257.1	RP11-340F16.2	103.362	29.0364	3.30343	8.78979	1.5e-18	4.58e-16	5.50594e+08	9.87258	15.3391
ENSG00000251588.2	RP11-698E18.1	88.5704	28.8978	3.30353	8.74754	2.18e-18	5e-16	5.00159e+08	9.87331	15.301
ENSG00000248719.1	RP11-377G16.2	73.8209	28.594	3.30319	8.65648	4.87e-18	7.44e-16	4.05189e+08	9.87097	15.1284
ENSG00000227869.1	RP11-807H17.1	97.4274	28.0209	3.30347	8.48228	2.21e-17	2.53e-15	2.72358e+08	9.87285	14.5969
ENSG00000279326.1	RP5-1136A10.1	97.4612	13.8737	3.30341	4.19981	2.67e-05	0.00102297	15010.6	9.87248	2.99014
ENSG00000260177.1	RP4-536B24.3	88.6184	13.7358	3.29666	4.16658	3.09e-05	0.00113418	13642.1	9.82638	2.94532
ENSG00000279048.1	RP11-511H23.2	82.7079	13.2349	3.29787	4.01317	5.99e-05	0.00186226	9640.73	9.83466	2.72996
ENSG00000253879.1	RP11-379I19.3	65.0047	11.645	3.29789	3.53104	0.000413925	0.00914625	3202.52	9.83476	2.03876
ENSG00000277448.1	RP11-538C21.2	94.6502	11.0919	1.82319	6.0838	1.17e-09	1.08e-07	2182.75	3.53863	6.96658
ENSG00000178636.8	RP11-455G16.1	74.647	8.7649	1.54055	5.68946	1.27e-08	9.74e-07	435.008	2.90905	6.01144
ENSG00000283294.1	RP11-681B3.4	137.045	8.19559	1.47409	5.55975	2.7e-08	1.98e-06	293.168	2.77809	5.70333
ENSG00000251158.1	RP11-98J23.1	88.2404	5.0424	1.66556	3.02745	0.00246629	0.0302504	32.9544	3.17237	1.51927
ENSG00000226026.5	RP11-57H12.3	81.6743	-3.73884	1.10216	-3.39228	0.00069313	0.0138174	0.0749025	2.14676	1.85957
ENSG00000232611.1	RP11-1114A5.4	142.313	-4.83252	1.29638	-3.72769	0.000193243	0.00513635	0.0350968	2.45612	2.28935
ENSG00000203620.2	RP11-84A19.2	144.592	-6.77256	1.54177	-4.39272	1.12e-05	0.000477434	0.00914654	2.91151	3.32109
ENSG00000235652.7	RP11-545I5.3	1058.31	-7.24725	1.35131	-5.36313	8.18e-08	5.17e-06	0.00658204	2.55144	5.28651
